# Supplementary material for: From Mechanisms to Practice: Gut Microbiome-Based Strategies for Supporting Recovery in Elite Athletes
Source: Nutrients. 2026 Jul 22;18(14):2403. doi: 10.3390/nu18142403 (PMC13415018; doi:10.3390/nu18142403)
Supplement: Supplementary file 1 [file nutrients-18-02403-s001.zip]

Archive with 1 entries (1 files):
- nutrients-4424511 - File S1.pdf
